# Supplementary material for: Tolerability of Atovaquone—Proguanil Application in Common Buzzard Nestlings
Source: Vet Sci. 2022 Jul 30;9(8):397. doi: 10.3390/vetsci9080397 (PMC9414624; doi:10.3390/vetsci9080397)
Supplement: Supplementary file 1 [file vetsci-09-00397-s001.zip]

Archive with 1 entries (1 files):
- vetsci-1743233-supplementary.pdf
